# Supplementary material for: Tracking the Effect of Therapy With Single-Trial Based Classification After Stroke
Source: Front Syst Neurosci. 2022 May 4;16:840922. doi: 10.3389/fnsys.2022.840922 (PMC9114305; doi:10.3389/fnsys.2022.840922)
Supplement: Supplementary file 1 [file Data_Sheet_1.CSV]

#	acronym	name
1	RSPagl	Retrosplenial area lateral agranular part
2	RSPd	Retrosplenial area dorsal part
3	SSp-bfd	Primary somatosensory area barrel field
4	SSp-ll	Primary somatosensory area lower limb
5	SSp-tr	Primary somatosensory area trunk
6	SSp-ul	Primary somatosensory area upper limb
7	SSp-un	Primary somatosensory area unassigned
8	VISa	Anterior area
9	VISam	Anteromedial visual area
10	VISp	Primary visual area
11	VISpm	posteromedial visual area
12	VISrl	Rostrolateral visual area
