# Supplementary material for: Tracking the Effect of Therapy With Single-Trial Based Classification After Stroke
Source: Front Syst Neurosci. 2022 May 4;16:840922. doi: 10.3389/fnsys.2022.840922 (PMC9114305; doi:10.3389/fnsys.2022.840922)
Supplement: Supplementary file 2 [file Data_Sheet_2.CSV]

region	pvalue Control vs Rehab	pvalue Control vs Stroke	pvalue Rehab vs Stroke
RSPagl	0.010	0.003	0.029
RSPd	0.011	0.003	0.063
SSp-bfd	0.006	0.001	0.057
SSp-ll	<0.001	<0.001	0.008
SSp-tr	<0.001	<0.001	0.035
SSp-ul	0.001	<0.001	0.031
SSp-un	<0.001	<0.001	0.113
VISa	<0.001	0.001	0.073
VISam	0.003	0.007	0.125
VISp	0.051	0.012	0.022
VISpm	0.069	0.014	0.037
VISrl	0.005	0.001	0.009
